# Supplementary material for: Fruit Extract, Rich in Polyphenols and Flavonoids, Modifies the Expression of DNMT and HDAC Genes Involved in Epigenetic Processes
Source: Nutrients. 2023 Apr 13;15(8):1867. doi: 10.3390/nu15081867 (PMC10144600; doi:10.3390/nu15081867)
Supplement: Supplementary file 1 [file nutrients-15-01867-s001.zip]

Archive with 1 entries (1 files):
- nutrients-2307198-supplementary.xlsx
