# Supplementary material for: Fruit Extract, Rich in Polyphenols and Flavonoids, Modifies the Expression of DNMT and HDAC Genes Involved in Epigenetic Processes
Source: Nutrients. 2023 Apr 13;15(8):1867. doi: 10.3390/nu15081867 (PMC10144600; doi:10.3390/nu15081867)
Supplement: Supplementary file 1 [file nutrients-15-01867-s001.zip › nutrients-2307198-supplementary.xlsx]

## Sheet: Plates  for PCR
Fruit extract, rich in polyphenols and flavonoids, modifies the expression of DNMT and HDAC genes involved in epigenetic processes Ghodratollah Nowrasteh1, Afshin Zand1, László Bence Raposa2, László Szabó1, András Tomesz1, Richárd Molnár1, István Kiss1, Zsuzsa Orsós1, Gellért Gerencsér1, Zoltán Gyöngyi1*, Tímea Varjas1 1Department of Public Health Medicine, Medical School, University of Pécs, Péc…
I	1	2	3	4	5	6	7	8	9	10	11	12	II	1	2	3	4	5	6	7	8	9	10	11	12	III	1	2	3	4	5	6	7	8	9	10	11	12	IV	1	2	3	4	5	6	7	8	9	10
A	936	937	938	939	940	941	942	943	944	945	946	947	A	948	949	950	951	952	953	954	955	956	957	958	959	A	960	961	962	963	964	965	966	967	968	969	970	971	A	972	973	974	975	976	977	978	979	980	981
	DNMT1	DNMT1	DNMT1	DNMT1	DNMT1	DNMT1	DNMT1	DNMT1	DNMT1	DNMT1	DNMT1	DNMT1		DNMT1	DNMT1	DNMT1	DNMT1	DNMT1	DNMT1	DNMT1	DNMT1	DNMT1	DNMT1	DNMT1	DNMT1		DNMT1	DNMT1	DNMT1	DNMT1	DNMT1	DNMT1	DNMT1	DNMT1	DNMT1	DNMT1	DNMT1	DNMT1		DNMT1	DNMT1	DNMT1	DNMT1	DNMT1	DNMT1	DNMT1	DNMT1	DNMT1	DNMT1
B	936	937	938	939	940	941	942	943	944	945	946	947	B	948	949	950	951	952	953	954	955	956	957	958	959	B	960	961	962	963	964	965	966	967	968	969	970	971	B	972	973	974	975	976	977	978	979	980	981
	DNMT3a	DNMT3a	DNMT3a	DNMT3a	DNMT3a	DNMT3a	DNMT3a	DNMT3a	DNMT3a	DNMT3a	DNMT3a	DNMT3a		DNMT3a	DNMT3a	DNMT3a	DNMT3a	DNMT3a	DNMT3a	DNMT3a	DNMT3a	DNMT3a	DNMT3a	DNMT3a	DNMT3a		DNMT3a	DNMT3a	DNMT3a	DNMT3a	DNMT3a	DNMT3a	DNMT3a	DNMT3a	DNMT3a	DNMT3a	DNMT3a	DNMT3a		DNMT3a	DNMT3a	DNMT3a	DNMT3a	DNMT3a	DNMT3a	DNMT3a	DNMT3a	DNMT3a	DNMT3a
C	936	937	938	939	940	941	942	943	944	945	946	947	C	948	949	950	951	952	953	954	955	956	957	958	959	C	960	961	962	963	964	965	966	967	968	969	970	971	C	972	973	974	975	976	977	978	979	980	981
	DNMT3b	DNMT3b	DNMT3b	DNMT3b	DNMT3b	DNMT3b	DNMT3b	DNMT3b	DNMT3b	DNMT3b	DNMT3b	DNMT3b		DNMT3b	DNMT3b	DNMT3b	DNMT3b	DNMT3b	DNMT3b	DNMT3b	DNMT3b	DNMT3b	DNMT3b	DNMT3b	DNMT3b		DNMT3b	DNMT3b	DNMT3b	DNMT3b	DNMT3b	DNMT3b	DNMT3b	DNMT3b	DNMT3b	DNMT3b	DNMT3b	DNMT3b		DNMT3b	DNMT3b	DNMT3b	DNMT3b	DNMT3b	DNMT3b	DNMT3b	DNMT3b	DNMT3b	DNMT3b
D	936	937	938	939	940	941	942	943	944	945	946	947	D	948	949	950	951	952	953	954	955	956	957	958	959	D	960	961	962	963	964	965	966	967	968	969	970	971	D	972	973	974	975	976	977	978	979	980	981
	HDAC2	HDAC2	HDAC2	HDAC2	HDAC2	HDAC2	HDAC2	HDAC2	HDAC2	HDAC2	HDAC2	HDAC2		HDAC2	HDAC2	HDAC2	HDAC2	HDAC2	HDAC2	HDAC2	HDAC2	HDAC2	HDAC2	HDAC2	HDAC2		HDAC2	HDAC2	HDAC2	HDAC2	HDAC2	HDAC2	HDAC2	HDAC2	HDAC2	HDAC2	HDAC2	HDAC2		HDAC2	HDAC2	HDAC2	HDAC2	HDAC2	HDAC2	HDAC2	HDAC2	HDAC2	HDAC2
E	936	937	938	939	940	941	942	943	944	945	946	947	E	948	949	950	951	952	953	954	955	956	957	958	959	E	960	961	962	963	964	965	966	967	968	969	970	971	E	972	973	974	975	976	977	978	979	980	981
	HDAC3	HDAC3	HDAC3	HDAC3	HDAC3	HDAC3	HDAC3	HDAC3	HDAC3	HDAC3	HDAC3	HDAC3		HDAC3	HDAC3	HDAC3	HDAC3	HDAC3	HDAC3	HDAC3	HDAC3	HDAC3	HDAC3	HDAC3	HDAC3		HDAC3	HDAC3	HDAC3	HDAC3	HDAC3	HDAC3	HDAC3	HDAC3	HDAC3	HDAC3	HDAC3	HDAC3		HDAC3	HDAC3	HDAC3	HDAC3	HDAC3	HDAC3	HDAC3	HDAC3	HDAC3	HDAC3
F	936	937	938	939	940	941	942	943	944	945	946	947	F	948	949	950	951	952	953	954	955	956	957	958	959	F	960	961	962	963	964	965	966	967	968	969	970	971	F	972	973	974	975	976	977	978	979	980	981
	HDAC8	HDAC8	HDAC8	HDAC8	HDAC8	HDAC8	HDAC8	HDAC8	HDAC8	HDAC8	HDAC8	HDAC8		HDAC8	HDAC8	HDAC8	HDAC8	HDAC8	HDAC8	HDAC8	HDAC8	HDAC8	HDAC8	HDAC8	HDAC8		HDAC8	HDAC8	HDAC8	HDAC8	HDAC8	HDAC8	HDAC8	HDAC8	HDAC8	HDAC8	HDAC8	HDAC8		HDAC8	HDAC8	HDAC8	HDAC8	HDAC8	HDAC8	HDAC8	HDAC8	HDAC8	HDAC8
G	936	937	938	939	940	941	942	943	944	945	946	947	G	948	949	950	951	952	953	954	955	956	957	958	959	G	960	961	962	963	964	965	966	967	968	969	970	971	G	972	973	974	975	976	977	978	979	980	981
	HPRT1	HPRT1	HPRT1	HPRT1	HPRT1	HPRT1	HPRT1	HPRT1	HPRT1	HPRT1	HPRT1	HPRT1		HPRT1	HPRT1	HPRT1	HPRT1	HPRT1	HPRT1	HPRT1	HPRT1	HPRT1	HPRT1	HPRT1	HPRT1		HPRT1	HPRT1	HPRT1	HPRT1	HPRT1	HPRT1	HPRT1	HPRT1	HPRT1	HPRT1	HPRT1	HPRT1		HPRT1	HPRT1	HPRT1	HPRT1	HPRT1	HPRT1	HPRT1	HPRT1	HPRT1	HPRT1
H	NTC	NTC	NTC	NTC	NTC	NTC	NTC	NTC	NTC	NTC	NTC	NTC	H	NTC	NTC	NTC	NTC	NTC	NTC	NTC	NTC	NTC	NTC	NTC	NTC	H	NTC	NTC	NTC	NTC	NTC	NTC	NTC	NTC	NTC	NTC	NTC	NTC	H	NTC	NTC	NTC	NTC	NTC	NTC	NTC	NTC	NTC	NTC
	DNMT1	DNMT1	DNMT3a	DNMT3a	DMT3b	DMT3b	HDAC2	HDAC2	HDAC3	HDAC3	HDAC8	HDAC8		DNMT1	DNMT1	DNMT3a	DNMT3a	DMT3b	DMT3b	HDAC2	HDAC2	HDAC3	HDAC3	HDAC8	HDAC8		DNMT1	DNMT1	DNMT3a	DNMT3a	DMT3b	DMT3b	HDAC2	HDAC2	HDAC3	HDAC3	HDAC8	HDAC8		DNMT1	DNMT1	DNMT3a	DNMT3a	DMT3b	DMT3b	HDAC2	HDAC2	HDAC3	HDAC3
[truncated: 2 more columns]

## Sheet: PCR data
	RNA sample number	treatment		tissue		position	target	reference	target	reference	DCp	relative gene expression	mean	SD
1	936	Control	1	liver	1	A1/G1	DNMT1	HPRT1	22.7884	17.478	-5.31043	0.0252
2	937	Control	1	liver	1	A2/G2	DNMT1	HPRT1	23.8834	18.403	-5.48036	0.0224
3	938	Control	1	liver	1	A3/G3	DNMT1	HPRT1	22.9115	17.463	-5.44851	0.0229
4	939	Control	1	liver	1	A4/G4	DNMT1	HPRT1	21.3473	15.836	-5.51135	0.021924
5	940	Control	1	liver	1	A5/G5	DNMT1	HPRT1	23.71	18.354	-5.35603	0.024416
6	941	Control	1	liver	1	A6/G6	DNMT1	HPRT1	23.7025	18.365	-5.33748	0.024732	0.0235953	0.00135986
7	942	DMBA	2	liver	1	A7/G7	DNMT1	HPRT1	21.6253	17.286	-4.33935	0.0494
8	943	DMBA	2	liver	1	A8/G8	DNMT1	HPRT1	19.5845	14.893	-4.69152	0.0387
9	944	DMBA	2	liver	1	A9/G9	DNMT1	HPRT1	20.816	16.358	-4.45799	0.0455
10	945	DMBA	2	liver	1	A10/G10	DNMT1	HPRT1	22.5507	18.254	-4.2967	0.050882
11	946	DMBA	2	liver	1	A11/G11	DNMT1	HPRT1	20.3191	15.698	-4.62113	0.040635
12	947	DMBA	2	liver	1	A12/G12	DNMT1	HPRT1	21.4979	17.254	-4.24386	0.05278	0.0463162	0.00571114
13	948	FC	3	liver	1	A1/G1	DNMT1	HPRT1	26.7627	19.333	-7.42973	0.0058
14	949	FC	3	liver	1	A2/G2	DNMT1	HPRT1	24.8295	18.256	-6.57347	0.0105
15	950	FC	3	liver	1	A3/G3	DNMT1	HPRT1	22.0179	14.222	-7.79586	0.0045
16	951	FC	3	liver	1	A4/G4	DNMT1	HPRT1	25.188	17.669	-7.519	0.005452
17	952	FC	3	liver	1	A5/G5	DNMT1	HPRT1	24.9674	18.478	-6.4894	0.01113
18	953	FC	3	liver	1	A6/G6	DNMT1	HPRT1	24.8721	16.987	-7.88513	0.00423	0.00693533	0.00306728
19	954	FC + DMBA	4	liver	1	A7/G7	DNMT1	HPRT1	23.6648	15.547	-8.11779	0.0036
20	955	FC + DMBA	4	liver	1	A8/G8	DNMT1	HPRT1	22.0877	14.8	-7.28771	0.0064
21	956	FC + DMBA	4	liver	1	A9/G9	DNMT1	HPRT1	26.7468	18.214	-8.53282	0.0027
22	957	FC + DMBA	4	liver	1	A10/G10	DNMT1	HPRT1	24.5488	16.279	-8.26979	0.00324
23	958	FC + DMBA	4	liver	1	A11/G11	DNMT1	HPRT1	27.1007	19.924	-7.17668	0.006912
24	959	FC + DMBA	4	liver	1	A12/G12	DNMT1	HPRT1	20.4538	12.005	-8.44876	0.002862	0.00428567	0.00186937
25	960	Control	1	kidney	2	A1/G1	DNMT1	HPRT1	22.1858	16.22	-5.96578	0.016
26	961	Control	1	kidney	2	A2/G2	DNMT1	HPRT1	24.0218	18.647	-5.37482	0.0241
27	962	Control	1	kidney	2	A3/G3	DNMT1	HPRT1	20.9138	15.354	-5.55979	0.0212
28	963	Control	1	kidney	2	A4/G4	DNMT1	HPRT1	24.5341	18.479	-6.05505	0.01504
29	964	Control	1	kidney	2	A5/G5	DNMT1	HPRT1	21.4478	15.999	-5.44882	0.022895
30	965	Control	1	kidney	2	A6/G6	DNMT1	HPRT1	24.2115	18.547	-5.66449	0.019716	0.0198252	0.00366415
31	966	DMBA	2	kidney	2	A7/G7	DNMT1	HPRT1	21.9594	16.666	-5.29336	0.0255
32	967	DMBA	2	kidney	2	A8/G8	DNMT1	HPRT1	22.4813	16.988	-5.4933	0.0222
33	968	DMBA	2	kidney	2	A9/G9	DNMT1	HPRT1	18.6858	13.998	-4.6878	0.0388
34	969	DMBA	2	kidney	2	A10/G10	DNMT1	HPRT1	23.7849	18.24	-5.5449	0.02142
35	970	DMBA	2	kidney	2	A11/G11	DNMT1	HPRT1	22.0799	16.369	-5.71089	0.019092
36	971	DMBA	2	kidney	2	A12/G12	DNMT1	HPRT1	21.5773	16.875	-4.7023	0.038412	0.0275707	0.00879184
37	972	FC	3	kidney	2	A1/G1	DNMT1	HPRT1	23.7582	16.558	-7.20025	0.0068
38	973	FC	3	kidney	2	A2/G2	DNMT1	HPRT1	20.201	14.262	-5.93898	0.0163
39	974	FC	3	kidney	2	A3/G3	DNMT1	HPRT1	22.1041	15.699	-6.40507	0.0118
40	975	FC	3	kidney	2	A4/G4	DNMT1	HPRT1	26.2545	18.965	-7.28952	0.006392
41	976	FC	3	kidney	2	A5/G5	DNMT1	HPRT1	25.194	19.366	-5.82795	0.017604
42	977	FC	3	kidney	2	A6/G6	DNMT1	HPRT1	20.722	14.258	-6.46396	0.011328	0.011704	0.00465511
43	978	FC + DMBA	4	kidney	2	A7/G7	DNMT1	HPRT1	24.4084	16.547	-7.86145	0.0043
44	979	FC + DMBA	4	kidney	2	A8/G8	DNMT1	HPRT1	27.2948	19.255	-8.03978	0.0038
45	980	FC + DMBA	4	kidney	2	A9/G9	DNMT1	HPRT1	26.4892	18.559	-7.93016	0.0041
46	981	FC + DMBA	4	kidney	2	A10/G10	DNMT1	HPRT1	22.9964	14.934	-8.06236	0.003741
47	982	FC + DMBA	4	kidney	2	A11/G11	DNMT1	HPRT1	26.5561	18.559	-7.99714	0.003914
48	983	FC + DMBA	4	kidney	2	A12/G12	DNMT1	HPRT1	23.0768	15.323	-7.75384	0.004633	0.00408133	0.000339257
1	936	Control	1	liver	1	B1/G1	DNMT3a	HPRT1	22.3777	17.478	-4.8997	0.0335
2	937	Control	1	liver	1	B2/G2	DNMT3a	HPRT1	23.5009	18.403	-5.09789	0.0292
3	938	Control	1	liver	1	B3/G3	DNMT3a	HPRT1	22.4607	17.463	-4.99769	0.0313
4	939	Control	1	liver	1	B4/G4	DNMT3a	HPRT1	20.825	15.836	-4.98896	0.03149
5	940	Control	1	liver	1	B5/G5	DNMT3a	HPRT1	23.2378	18.354	-4.88376	0.033872
6	941	Control	1	liver	1	B6/G6	DNMT3a	HPRT1	23.5308	18.365	-5.16582	0.027857	0.0312032	0.00235369
7	942	DMBA	2	liver	1	B7/G7	DNMT3a	HPRT1	21.374	17.286	-4.08804	0.0588
8	943	DMBA	2	liver	1	B8/G8	DNMT3a	HPRT1	19.5623	14.893	-4.66933	0.0393
9	944	DMBA	2	liver	1	B9/G9	DNMT3a	HPRT1	20.4049	16.358	-4.04692	0.0605
10	945	DMBA	2	liver	1	B10/G10	DNMT3a	HPRT1	22.5102	18.254	-4.25616	0.052332
11	946	DMBA	2	liver	1	B11/G11	DNMT3a	HPRT1	20.5034	15.698	-4.80539	0.035763
12	947	DMBA	2	liver	1	B12/G12	DNMT3a	HPRT1	21.2305	17.254	-3.97653	0.063525	0.0517033	0.0116261
13	948	FC	3	liver	1	B1/G1	DNMT3a	HPRT1	25.4309	19.333	-6.09789	0.0146
14	949	FC	3	liver	1	B2/G2	DNMT3a	HPRT1	24.4457	18.256	-6.18968	0.0137
15	950	FC	3	liver	1	B3/G3	DNMT3a	HPRT1	20.3298	14.222	-6.1078	0.0145
16	951	FC	3	liver	1	B4/G4	DNMT3a	HPRT1	23.796	17.669	-6.12703	0.014308
17	952	FC	3	liver	1	B5/G5	DNMT3a	HPRT1	24.6677	18.478	-6.18968	0.0137
18	953	FC	3	liver	1	B6/G6	DNMT3a	HPRT1	23.0522	16.987	-6.06516	0.014935	0.0142905	0.000500549
19	954	FC + DMBA	4	liver	1	B7/G7	DNMT3a	HPRT1	21.3918	15.547	-5.84477	0.0174
20	955	FC + DMBA	4	liver	1	B8/G8	DNMT3a	HPRT1	20.6039	14.8	-5.8039	0.0179
21	956	FC + DMBA	4	liver	1	B9/G9	DNMT3a	HPRT1	25.026	18.214	-6.81198	0.0089
22	957	FC + DMBA	4	liver	1	B10/G10	DNMT3a	HPRT1	21.9732	16.279	-5.69421	0.019314
23	958	FC + DMBA	4	liver	1	B11/G11	DNMT3a	HPRT1	25.6438	19.924	-5.71983	0.018974
24	959	FC + DMBA	4	liver	1	B12/G12	DNMT3a	HPRT1	19.1033	12.005	-7.09828	0.007298	0.0149643	0.00538696
25	960	Control	1	kidney	2	B1/G1	DNMT3a	HPRT1	21.255	16.22	-5.03505	0.0305
26	961	Control	1	kidney	2	B2/G2	DNMT3a	HPRT1	24.0158	18.647	-5.36885	0.0242
27	962	Control	1	kidney	2	B3/G3	DNMT3a	HPRT1	20.5703	15.354	-5.21625	0.0269
28	963	Control	1	kidney	2	B4/G4	DNMT3a	HPRT1	23.4575	18.479	-4.97846	0.03172
29	964	Control	1	kidney	2	B5/G5	DNMT3a	HPRT1	21.3252	15.999	-5.3262	0.024926
30	965	Control	1	kidney	2	B6/G6	DNMT3a	HPRT1	23.9642	18.547	-5.41716	0.023403	0.0269415	0.00345247
31	966	DMBA	2	kidney	2	B7/G7	DNMT3a	HPRT1	20.8244	16.666	-4.15843	0.056
32	967	DMBA	2	kidney	2	B8/G8	DNMT3a	HPRT1	21.9007	16.988	-4.91267	0.0332
33	968	DMBA	2	kidney	2	B9/G9	DNMT3a	HPRT1	18.1385	13.998	-4.14051	0.0567
34	969	DMBA	2	kidney	2	B10/G10	DNMT3a	HPRT1	22.2479	18.24	-4.00787	0.06216
35	970	DMBA	2	kidney	2	B11/G11	DNMT3a	HPRT1	21.3256	16.369	-4.95662	0.032204
36	971	DMBA	2	kidney	2	B12/G12	DNMT3a	HPRT1	20.9314	16.875	-4.05644	0.060102	0.050061	0.0136361
37	972	FC	3	kidney	2	B1/G1	DNMT3a	HPRT1	22.497	16.558	-5.93898	0.0163
38	973	FC	3	kidney	2	B2/G2	DNMT3a	HPRT1	19.2551	14.262	-4.99309	0.0314
39	974	FC	3	kidney	2	B3/G3	DNMT3a	HPRT1	21.2318	15.699	-5.53282	0.0216
40	975	FC	3	kidney	2	B4/G4	DNMT3a	HPRT1	25.0243	18.965	-6.05928	0.014996
41	976	FC	3	kidney	2	B5/G5	DNMT3a	HPRT1	24.3025	19.366	-4.93651	0.032656
42	977	FC	3	kidney	2	B6/G6	DNMT3a	HPRT1	19.7204	14.258	-5.46244	0.02268	0.023272	0.00740771
43	978	FC + DMBA	4	kidney	2	B7/G7	DNMT3a	HPRT1	21.9643	16.547	-5.41735	0.0234
44	979	FC + DMBA	4	kidney	2	B8/G8	DNMT3a	HPRT1	24.343	19.255	-5.08804	0.0294
45	980	FC + DMBA	4	kidney	2	B9/G9	DNMT3a	HPRT1	23.3996	18.559	-4.84063	0.0349
46	981	FC + DMBA	4	kidney	2	B10/G10	DNMT3a	HPRT1	20.5195	14.934	-5.58547	0.020826
47	982	FC + DMBA	4	kidney	2	B11/G11	DNMT3a	HPRT1	23.4454	18.559	-4.88641	0.03381
48	983	FC + DMBA	4	kidney	2	B12/G12	DNMT3a	HPRT1	20.3156	15.323	-4.99263	0.03141	0.0289577	0.00569347
1	936	Control	1	liver	1	C1/G1	DNMT3b	HPRT1	23.4896	17.478	-6.01159	0.0155
2	937	Control	1	liver	1	C2/G2	DNMT3b	HPRT1	24.9358	18.403	-6.53282	0.0108
3	938	Control	1	liver	1	C3/G3	DNMT3b	HPRT1	23.9958	17.463	-6.53282	0.0108
4	939	Control	1	liver	1	C4/G4	DNMT3b	HPRT1	21.6713	15.836	-5.83527	0.017515
5	940	Control	1	liver	1	C5/G5	DNMT3b	HPRT1	24.9013	18.354	-6.54732	0.010692
6	941	Control	1	liver	1	C6/G6	DNMT3b	HPRT1	25.1666	18.365	-6.80164	0.008964	0.0123785	0.00333508
7	942	DMBA	2	liver	1	C7/G7	DNMT3b	HPRT1	23.0268	17.286	-5.74082	0.0187
8	943	DMBA	2	liver	1	C8/G8	DNMT3b	HPRT1	21.0108	14.893	-6.11779	0.0144
9	944	DMBA	2	liver	1	C9/G9	DNMT3b	HPRT1	21.6013	16.358	-5.24332	0.0264
10	945	DMBA	2	liver	1	C10/G10	DNMT3b	HPRT1	24.0841	18.254	-5.83009	0.017578
11	946	DMBA	2	liver	1	C11/G11	DNMT3b	HPRT1	21.8747	15.698	-6.17668	0.013824
12	947	DMBA	2	liver	1	C12/G12	DNMT3b	HPRT1	22.4687	17.254	-5.21475	0.026928	0.0196383	0.00574859
13	948	FC	3	liver	1	C1/G1	DNMT3b	HPRT1	26.5546	19.333	-7.22162	0.0067
14	949	FC	3	liver	1	C2/G2	DNMT3b	HPRT1	25.6611	18.256	-7.40507	0.0059
15	950	FC	3	liver	1	C3/G3	DNMT3b	HPRT1	20.7153	14.222	-6.4933	0.0111
16	951	FC	3	liver	1	C4/G4	DNMT3b	HPRT1	24.8202	17.669	-7.15123	0.007035
17	952	FC	3	liver	1	C5/G5	DNMT3b	HPRT1	25.9723	18.478	-7.49434	0.005546
18	953	FC	3	liver	1	C6/G6	DNMT3b	HPRT1	23.3827	16.987	-6.39569	0.011877	0.00802633	0.00274555
19	954	FC + DMBA	4	liver	1	C7/G7	DNMT3b	HPRT1	22.7903	15.547	-7.24332	0.0066
20	955	FC + DMBA	4	liver	1	C8/G8	DNMT3b	HPRT1	22.157	14.8	-7.35698	0.0061
21	956	FC + DMBA	4	liver	1	C9/G9	DNMT3b	HPRT1	25.8293	18.214	-7.61529	0.0051
22	957	FC + DMBA	4	liver	1	C10/G10	DNMT3b	HPRT1	23.6743	16.279	-7.39532	0.00594
23	958	FC + DMBA	4	liver	1	C11/G11	DNMT3b	HPRT1	27.585	19.924	-7.66098	0.004941
24	959	FC + DMBA	4	liver	1	C12/G12	DNMT3b	HPRT1	19.6642	12.005	-7.65923	0.004947	0.00560467	0.000703727
25	960	Control	1	kidney	2	C1/G1	DNMT3b	HPRT1	24.8073	16.22	-8.58727	0.0026
26	961	Control	1	kidney	2	C2/G2	DNMT3b	HPRT1	27.0767	18.647	-8.42973	0.0029
27	962	Control	1	kidney	2	C3/G3	DNMT3b	HPRT1	23.8868	15.354	-8.53282	0.0027
28	963	Control	1	kidney	2	C4/G4	DNMT3b	HPRT1	26.9959	18.479	-8.51688	0.00273
29	964	Control	1	kidney	2	C5/G5	DNMT3b	HPRT1	24.4876	15.999	-8.48863	0.002784
30	965	Control	1	kidney	2	C6/G6	DNMT3b	HPRT1	27.1691	18.547	-8.62209	0.002538	0.00270867	0.000129421
31	966	DMBA	2	kidney	2	C7/G7	DNMT3b	HPRT1	22.6776	16.666	-6.01159	0.0155
32	967	DMBA	2	kidney	2	C8/G8	DNMT3b	HPRT1	23.287	16.988	-6.29903	0.0127
33	968	DMBA	2	kidney	2	C9/G9	DNMT3b	HPRT1	20.0096	13.998	-6.01159	0.0155
34	969	DMBA	2	kidney	2	C10/G10	DNMT3b	HPRT1	24.3409	18.24	-6.10086	0.01457
35	970	DMBA	2	kidney	2	C11/G11	DNMT3b	HPRT1	22.7883	16.369	-6.41932	0.011684
36	971	DMBA	2	kidney	2	C12/G12	DNMT3b	HPRT1	22.8722	16.875	-5.99723	0.015655	0.0142682	0.00168442
37	972	FC	3	kidney	2	C1/G1	DNMT3b	HPRT1	23.1592	16.558	-6.60121	0.0103
38	973	FC	3	kidney	2	C2/G2	DNMT3b	HPRT1	21.074	14.262	-6.81198	0.0089
39	974	FC	3	kidney	2	C3/G3	DNMT3b	HPRT1	22.6648	15.699	-6.96578	0.008
40	975	FC	3	kidney	2	C4/G4	DNMT3b	HPRT1	25.3397	18.965	-6.3747	0.012051
41	976	FC	3	kidney	2	C5/G5	DNMT3b	HPRT1	25.9515	19.366	-6.58547	0.010413
42	977	FC	3	kidney	2	C6/G6	DNMT3b	HPRT1	21.0348	14.258	-6.77675	0.00912	0.00979733	0.00142864
43	978	FC + DMBA	4	kidney	2	C7/G7	DNMT3b	HPRT1	23.3918	16.547	-6.84477	0.0087
44	979	FC + DMBA	4	kidney	2	C8/G8	DNMT3b	HPRT1	25.9577	19.255	-6.70275	0.0096
45	980	FC + DMBA	4	kidney	2	C9/G9	DNMT3b	HPRT1	24.8243	18.559	-6.26534	0.013
46	981	FC + DMBA	4	kidney	2	C10/G10	DNMT3b	HPRT1	21.5771	14.934	-6.64314	0.010005
47	982	FC + DMBA	4	kidney	2	C11/G11	DNMT3b	HPRT1	25.1112	18.559	-6.55219	0.010656
48	983	FC + DMBA	4	kidney	2	C12/G12	DNMT3b	HPRT1	21.4907	15.323	-6.16773	0.01391	0.0109785	0.00204077
1	936	Control	1	liver	1	D1/G1	HDAC2	HPRT1	20.8724	17.478	-3.39441	0.0951
2	937	Control	1	liver	1	D2/G2	HDAC2	HPRT1	22.102	18.403	-3.699	0.077
3	938	Control	1	liver	1	D3/G3	HDAC2	HPRT1	21.4515	17.463	-3.9885	0.063
4	939	Control	1	liver	1	D4/G4	HDAC2	HPRT1	19.0039	15.836	-3.1679	0.111267
5	940	Control	1	liver	1	D5/G5	HDAC2	HPRT1	21.802	18.354	-3.44804	0.09163
6	941	Control	1	liver	1	D6/G6	HDAC2	HPRT1	22.1519	18.365	-3.78687	0.07245	0.0850745	0.0175579
7	942	DMBA	2	liver	1	D7/G7	HDAC2	HPRT1	19.7227	17.286	-2.43674	0.1847
8	943	DMBA	2	liver	1	D8/G8	HDAC2	HPRT1	17.322	14.893	-2.42895	0.1857
9	944	DMBA	2	liver	1	D9/G9	HDAC2	HPRT1	19.4833	16.358	-3.12532	0.1146
10	945	DMBA	2	liver	1	D10/G10	HDAC2	HPRT1	20.8589	18.254	-2.60487	0.164383
11	946	DMBA	2	liver	1	D11/G11	HDAC2	HPRT1	18.2317	15.698	-2.53365	0.172701
12	947	DMBA	2	liver	1	D12/G12	HDAC2	HPRT1	20.6309	17.254	-3.37686	0.096264	0.153058	0.0381717
13	948	FC	3	liver	1	D1/G1	HDAC2	HPRT1	22.9751	19.333	-3.64205	0.0801
14	949	FC	3	liver	1	D2/G2	HDAC2	HPRT1	22.2514	18.256	-3.99539	0.0627
15	950	FC	3	liver	1	D3/G3	HDAC2	HPRT1	18.2618	14.222	-4.03978	0.0608
16	951	FC	3	liver	1	D4/G4	HDAC2	HPRT1	21.3851	17.669	-3.71605	0.076095
17	952	FC	3	liver	1	D5/G5	HDAC2	HPRT1	22.3491	18.478	-3.87106	0.068343
18	953	FC	3	liver	1	D6/G6	HDAC2	HPRT1	21.1788	16.987	-4.19179	0.05472	0.0671263	0.00963084
19	954	FC + DMBA	4	liver	1	D7/G7	HDAC2	HPRT1	19.1837	15.547	-3.63666	0.0804
20	955	FC + DMBA	4	liver	1	D8/G8	HDAC2	HPRT1	18.3195	14.8	-3.51953	0.0872
21	956	FC + DMBA	4	liver	1	D9/G9	HDAC2	HPRT1	21.913	18.214	-3.699	0.077
22	957	FC + DMBA	4	liver	1	D10/G10	HDAC2	HPRT1	19.7782	16.279	-3.49916	0.08844
23	958	FC + DMBA	4	liver	1	D11/G11	HDAC2	HPRT1	23.6117	19.924	-3.68765	0.077608
24	959	FC + DMBA	4	liver	1	D12/G12	HDAC2	HPRT1	15.856	12.005	-3.851	0.0693	0.0799913	0.00710556
25	960	Control	1	kidney	2	D1/G1	HDAC2	HPRT1	18.1718	16.22	-1.95176	0.2585
26	961	Control	1	kidney	2	D2/G2	HDAC2	HPRT1	20.5153	18.647	-1.86828	0.2739
27	962	Control	1	kidney	2	D3/G3	HDAC2	HPRT1	17.1751	15.354	-1.82113	0.283
28	963	Control	1	kidney	2	D4/G4	HDAC2	HPRT1	20.3064	18.479	-1.82744	0.281765
29	964	Control	1	kidney	2	D5/G5	HDAC2	HPRT1	17.7969	15.999	-1.79789	0.287595
30	965	Control	1	kidney	2	D6/G6	HDAC2	HPRT1	20.3396	18.547	-1.79256	0.28866	0.278903	0.0112875
31	966	DMBA	2	kidney	2	D7/G7	HDAC2	HPRT1	18.0757	16.666	-1.40966	0.3764
32	967	DMBA	2	kidney	2	D8/G8	HDAC2	HPRT1	18.3984	16.988	-1.41043	0.3762
33	968	DMBA	2	kidney	2	D9/G9	HDAC2	HPRT1	15.5117	13.998	-1.51375	0.3502
34	969	DMBA	2	kidney	2	D10/G10	HDAC2	HPRT1	19.6936	18.24	-1.4536	0.365108
35	970	DMBA	2	kidney	2	D11/G11	HDAC2	HPRT1	17.7228	16.369	-1.35384	0.391248
36	971	DMBA	2	kidney	2	D12/G12	HDAC2	HPRT1	18.2382	16.875	-1.36319	0.388722	0.374646	0.0152829
37	972	FC	3	kidney	2	D1/G1	HDAC2	HPRT1	18.6223	16.558	-2.06431	0.2391
38	973	FC	3	kidney	2	D2/G2	HDAC2	HPRT1	16.1313	14.262	-1.86933	0.2737
39	974	FC	3	kidney	2	D3/G3	HDAC2	HPRT1	17.4055	15.699	-1.70651	0.3064
40	975	FC	3	kidney	2	D4/G4	HDAC2	HPRT1	21.0438	18.965	-2.07881	0.236709
41	976	FC	3	kidney	2	D5/G5	HDAC2	HPRT1	21.0463	19.366	-1.6803	0.312018
42	977	FC	3	kidney	2	D6/G6	HDAC2	HPRT1	15.979	14.258	-1.72101	0.303336	0.278544	0.0341777
43	978	FC + DMBA	4	kidney	2	D7/G7	HDAC2	HPRT1	19.515	16.547	-2.96804	0.1278
44	979	FC + DMBA	4	kidney	2	D8/G8	HDAC2	HPRT1	21.4652	19.255	-2.21023	0.2161
45	980	FC + DMBA	4	kidney	2	D9/G9	HDAC2	HPRT1	21.1593	18.559	-2.60034	0.1649
46	981	FC + DMBA	4	kidney	2	D10/G10	HDAC2	HPRT1	17.9913	14.934	-3.05731	0.120132
47	982	FC + DMBA	4	kidney	2	D11/G11	HDAC2	HPRT1	20.5427	18.559	-1.98372	0.252837
48	983	FC + DMBA	4	kidney	2	D12/G12	HDAC2	HPRT1	17.8393	15.323	-2.51627	0.174794	0.176094	0.0511488
1	936	Control	1	liver	1	E1/G1	HDAC3	HPRT1	21.2679	17.478	-3.78986	0.0723
2	937	Control	1	liver	1	E2/G2	HDAC3	HPRT1	21.3387	18.403	-2.93567	0.1307
3	938	Control	1	liver	1	E3/G3	HDAC3	HPRT1	20.3297	17.463	-2.8667	0.1371
4	939	Control	1	liver	1	E4/G4	HDAC3	HPRT1	19.8947	15.836	-4.05868	0.060009
5	940	Control	1	liver	1	E5/G5	HDAC3	HPRT1	21.1006	18.354	-2.74664	0.148998
6	941	Control	1	liver	1	E6/G6	HDAC3	HPRT1	21.3364	18.365	-2.9714	0.127503	0.112768	0.0370527
7	942	DMBA	2	liver	1	E7/G7	HDAC3	HPRT1	20.0067	17.286	-2.72071	0.1517
8	943	DMBA	2	liver	1	E8/G8	HDAC3	HPRT1	17.5892	14.893	-2.69619	0.1543
9	944	DMBA	2	liver	1	E9/G9	HDAC3	HPRT1	19.4314	16.358	-3.07339	0.1188
10	945	DMBA	2	liver	1	E10/G10	HDAC3	HPRT1	20.8906	18.254	-2.63664	0.160802
11	946	DMBA	2	liver	1	E11/G11	HDAC3	HPRT1	18.4381	15.698	-2.74013	0.149671
12	947	DMBA	2	liver	1	E12/G12	HDAC3	HPRT1	20.313	17.254	-3.05904	0.119988	0.142544	0.0183234
13	948	FC	3	liver	1	E1/G1	HDAC3	HPRT1	23.0835	19.333	-3.75049	0.0743
14	949	FC	3	liver	1	E2/G2	HDAC3	HPRT1	22.4404	18.256	-4.18442	0.055
15	950	FC	3	liver	1	E3/G3	HDAC3	HPRT1	18.1878	14.222	-3.96578	0.064
16	951	FC	3	liver	1	E4/G4	HDAC3	HPRT1	21.4634	17.669	-3.79444	0.072071
17	952	FC	3	liver	1	E5/G5	HDAC3	HPRT1	22.6624	18.478	-4.18442	0.055
18	953	FC	3	liver	1	E6/G6	HDAC3	HPRT1	20.7512	16.987	-3.76415	0.0736	0.0656618	0.00904235
19	954	FC + DMBA	4	liver	1	E7/G7	HDAC3	HPRT1	19.6901	15.547	-4.14305	0.0566
20	955	FC + DMBA	4	liver	1	E8/G8	HDAC3	HPRT1	19.1219	14.8	-4.32193	0.05
21	956	FC + DMBA	4	liver	1	E9/G9	HDAC3	HPRT1	22.8579	18.214	-4.64386	0.04
22	957	FC + DMBA	4	liver	1	E10/G10	HDAC3	HPRT1	20.2457	16.279	-3.96673	0.063958
23	958	FC + DMBA	4	liver	1	E11/G11	HDAC3	HPRT1	24.4468	19.924	-4.52284	0.0435
24	959	FC + DMBA	4	liver	1	E12/G12	HDAC3	HPRT1	16.4854	12.005	-4.48036	0.0448	0.0498097	0.00902727
25	960	Control	1	kidney	2	E1/G1	HDAC3	HPRT1	19.79	16.22	-3.57004	0.0842
26	961	Control	1	kidney	2	E2/G2	HDAC3	HPRT1	21.9834	18.647	-3.33643	0.099
27	962	Control	1	kidney	2	E3/G3	HDAC3	HPRT1	18.9053	15.354	-3.55131	0.0853
28	963	Control	1	kidney	2	E4/G4	HDAC3	HPRT1	21.8727	18.479	-3.39371	0.095146
29	964	Control	1	kidney	2	E5/G5	HDAC3	HPRT1	19.587	15.999	-3.58797	0.08316
30	965	Control	1	kidney	2	E6/G6	HDAC3	HPRT1	22.1572	18.547	-3.6102	0.081888	0.0881157	0.00713438
31	966	DMBA	2	kidney	2	E7/G7	HDAC3	HPRT1	19.7406	16.666	-3.07461	0.1187
32	967	DMBA	2	kidney	2	E8/G8	HDAC3	HPRT1	20.0493	16.988	-3.0613	0.1198
33	968	DMBA	2	kidney	2	E9/G9	HDAC3	HPRT1	17.2468	13.998	-3.24879	0.1052
34	969	DMBA	2	kidney	2	E10/G10	HDAC3	HPRT1	21.286	18.24	-3.04604	0.121074
35	970	DMBA	2	kidney	2	E11/G11	HDAC3	HPRT1	19.4303	16.369	-3.0613	0.1198
36	971	DMBA	2	kidney	2	E12/G12	HDAC3	HPRT1	20.1529	16.875	-3.27794	0.103096	0.114612	0.00816705
37	972	FC	3	kidney	2	E1/G1	HDAC3	HPRT1	20.6387	16.558	-4.0807	0.0591
38	973	FC	3	kidney	2	E2/G2	HDAC3	HPRT1	19.2782	14.262	-5.01625	0.0309
39	974	FC	3	kidney	2	E3/G3	HDAC3	HPRT1	19.8472	15.699	-4.14816	0.0564
40	975	FC	3	kidney	2	E4/G4	HDAC3	HPRT1	22.9082	18.965	-3.94319	0.06501
41	976	FC	3	kidney	2	E5/G5	HDAC3	HPRT1	24.1932	19.366	-4.82722	0.035226
42	977	FC	3	kidney	2	E6/G6	HDAC3	HPRT1	18.3496	14.258	-4.09158	0.058656	0.050882	0.0141592
43	978	FC + DMBA	4	kidney	2	E7/G7	HDAC3	HPRT1	20.6977	16.547	-4.15072	0.0563
44	979	FC + DMBA	4	kidney	2	E8/G8	HDAC3	HPRT1	23.071	19.255	-3.81604	0.071
45	980	FC + DMBA	4	kidney	2	E9/G9	HDAC3	HPRT1	22.4184	18.559	-3.85935	0.0689
46	981	FC + DMBA	4	kidney	2	E10/G10	HDAC3	HPRT1	19.1287	14.934	-4.19466	0.054611
47	982	FC + DMBA	4	kidney	2	E11/G11	HDAC3	HPRT1	22.3185	18.559	-3.75945	0.07384
48	983	FC + DMBA	4	kidney	2	E12/G12	HDAC3	HPRT1	19.0189	15.323	-3.69585	0.077168	0.0669698	0.00935688
1	936	Control	1	liver	1	F1/G1	HDAC8	HPRT1	23.031	17.478	-5.553	0.0213
2	937	Control	1	liver	1	F2/G2	HDAC8	HPRT1	23.9028	18.403	-5.49981	0.0221
3	938	Control	1	liver	1	F3/G3	HDAC8	HPRT1	24.7507	17.463	-7.28771	0.0064
4	939	Control	1	liver	1	F4/G4	HDAC8	HPRT1	21.138	15.836	-5.30204	0.025347
5	940	Control	1	liver	1	F5/G5	HDAC8	HPRT1	23.8395	18.354	-5.48545	0.022321
6	941	Control	1	liver	1	F6/G6	HDAC8	HPRT1	25.8047	18.365	-7.43972	0.00576	0.0172047	0.00872848
7	942	DMBA	2	liver	1	F7/G7	HDAC8	HPRT1	23.0423	17.286	-5.75633	0.0185
8	943	DMBA	2	liver	1	F8/G8	HDAC8	HPRT1	20.5441	14.893	-5.65109	0.0199
9	944	DMBA	2	liver	1	F9/G9	HDAC8	HPRT1	22.3789	16.358	-6.02093	0.0154
10	945	DMBA	2	liver	1	F10/G10	HDAC8	HPRT1	24.2448	18.254	-5.9908	0.015725
11	946	DMBA	2	liver	1	F11/G11	HDAC8	HPRT1	21.2116	15.698	-5.51358	0.02189
12	947	DMBA	2	liver	1	F12/G12	HDAC8	HPRT1	23.0361	17.254	-5.78214	0.018172	0.0182645	0.00247134
13	948	FC	3	liver	1	F1/G1	HDAC8	HPRT1	28.4508	19.333	-9.11779	0.0018
14	949	FC	3	liver	1	F2/G2	HDAC8	HPRT1	24.6857	18.256	-6.42973	0.0116
15	950	FC	3	liver	1	F3/G3	HDAC8	HPRT1	20.4012	14.222	-6.17919	0.0138
16	951	FC	3	liver	1	F4/G4	HDAC8	HPRT1	26.9228	17.669	-9.25385	0.001638
17	952	FC	3	liver	1	F5/G5	HDAC8	HPRT1	24.6689	18.478	-6.19094	0.013688
18	953	FC	3	liver	1	F6/G6	HDAC8	HPRT1	23.2865	16.987	-6.29948	0.012696	0.00920367	0.00585197
19	954	FC + DMBA	4	liver	1	F7/G7	HDAC8	HPRT1	21.0665	15.547	-5.51953	0.0218
20	955	FC + DMBA	4	liver	1	F8/G8	HDAC8	HPRT1	20.2548	14.8	-5.45482	0.0228
21	956	FC + DMBA	4	liver	1	F9/G9	HDAC8	HPRT1	23.9319	18.214	-5.71786	0.019
22	957	FC + DMBA	4	liver	1	F10/G10	HDAC8	HPRT1	21.635	16.279	-5.35603	0.024416
23	958	FC + DMBA	4	liver	1	F11/G11	HDAC8	HPRT1	25.4228	19.924	-5.49877	0.022116
24	959	FC + DMBA	4	liver	1	F12/G12	HDAC8	HPRT1	17.7229	12.005	-5.71786	0.019	0.021522	0.00215219
25	960	Control	1	kidney	2	F1/G1	HDAC8	HPRT1	22.3278	16.22	-6.1078	0.0145
26	961	Control	1	kidney	2	F2/G2	HDAC8	HPRT1	24.3725	18.647	-5.72547	0.0189
27	962	Control	1	kidney	2	F3/G3	HDAC8	HPRT1	20.8935	15.354	-5.53952	0.0215
28	963	Control	1	kidney	2	F4/G4	HDAC8	HPRT1	24.7229	18.479	-6.24386	0.013195
29	964	Control	1	kidney	2	F5/G5	HDAC8	HPRT1	21.4614	15.999	-5.46244	0.02268
30	965	Control	1	kidney	2	F6/G6	HDAC8	HPRT1	24.3381	18.547	-5.79106	0.01806	0.0181392	0.00374667
31	966	DMBA	2	kidney	2	F7/G7	HDAC8	HPRT1	23.5962	16.666	-6.93016	0.0082
32	967	DMBA	2	kidney	2	F8/G8	HDAC8	HPRT1	22.927	16.988	-5.93898	0.0163
33	968	DMBA	2	kidney	2	F9/G9	HDAC8	HPRT1	19.0959	13.998	-5.09789	0.0292
34	969	DMBA	2	kidney	2	F10/G10	HDAC8	HPRT1	25.0458	18.24	-6.80583	0.008938
35	970	DMBA	2	kidney	2	F11/G11	HDAC8	HPRT1	22.4924	16.369	-6.12341	0.014344
36	971	DMBA	2	kidney	2	F12/G12	HDAC8	HPRT1	21.9025	16.875	-5.0275	0.03066	0.0179403	0.00979909
37	972	FC	3	kidney	2	F1/G1	HDAC8	HPRT1	22.0644	16.558	-5.50635	0.022
38	973	FC	3	kidney	2	F2/G2	HDAC8	HPRT1	20.3018	14.262	-6.03978	0.0152
39	974	FC	3	kidney	2	F3/G3	HDAC8	HPRT1	21.8268	15.699	-6.12784	0.0143
40	975	FC	3	kidney	2	F4/G4	HDAC8	HPRT1	24.2572	18.965	-5.29223	0.02552
41	976	FC	3	kidney	2	F5/G5	HDAC8	HPRT1	25.4951	19.366	-6.12905	0.014288
42	977	FC	3	kidney	2	F6/G6	HDAC8	HPRT1	20.1593	14.258	-5.90133	0.016731	0.0180065	0.00467909
43	978	FC + DMBA	4	kidney	2	F7/G7	HDAC8	HPRT1	22.22	16.547	-5.673	0.0196
44	979	FC + DMBA	4	kidney	2	F8/G8	HDAC8	HPRT1	24.172	19.255	-4.91702	0.0331
45	980	FC + DMBA	4	kidney	2	F9/G9	HDAC8	HPRT1	22.6919	18.559	-4.13289	0.057
46	981	FC + DMBA	4	kidney	2	F10/G10	HDAC8	HPRT1	20.6509	14.934	-5.71695	0.019012
47	982	FC + DMBA	4	kidney	2	F11/G11	HDAC8	HPRT1	23.6121	18.559	-5.05309	0.030121
48	983	FC + DMBA	4	kidney	2	F12/G12	HDAC8	HPRT1	19.4273	15.323	-4.10433	0.05814	0.0361622	0.0175017

## Sheet: PCR diagrams
liver						kidney
	HDAC2	HDAC3	HDAC8		HDAC2	HDAC3	HDAC8
control	0.0850745	0.112768	0.0172047		0.278903	0.0881157	0.0181392
DMBA	0.153058	0.142544	0.0182645		0.374646	0.114612	0.0179403
FC	0.0671263	0.0656618	0.00920367		0.278544	0.050882	0.0180065
FC+DMBA	0.0799913	0.0498097	0.021522		0.176094	0.0669698	0.0361622
	SD
control	0.0175579	0.0370527	0.00872848		0.0112875	0.00713438	0.00374667
DMBA	0.0381717	0.0183234	0.00247134		0.0152829	0.00816705	0.00979909
FC	0.00963084	0.00904235	0.00585197		0.0341777	0.0141592	0.00467909
FC+DMBA	0.00710556	0.00902727	0.00215219		0.0370527	0.00935688	0.0175017
	DNMT1	DNMT3A	DNMT3B		DNMT1	DNMT3A	DNMT3B
control	0.0235953	0.0312032	0.0123785		0.0198252	0.0269415	0.00270867
DMBA	0.0463162	0.0517033	0.0196383		0.0275707	0.050061	0.0142682
FC	0.00693533	0.0142905	0.00802633		0.011704	0.023272	0.00979733
FC+DMBA	0.00428567	0.0149643	0.00560467		0.00408133	0.0289577	0.0109785
	SD
control	0.00135986	0.00235369	0.00333508		0.00366415	0.00345247	0.000129421
DMBA	0.00571114	0.0116261	0.00574859		0.00879184	0.0136361	0.00168442
FC	0.00306728	0.000500549	0.00274555		0.00465511	0.00740771	0.00142864
FC+DMBA	0.00186937	0.00538696	0.000703727		0.000339257	0.00569347	0.00204077
